# Supplementary material for: Temporal Overlap and Co-Occurrence in a Guild of Sub-Tropical Tephritid Fruit Flies
Source: PLoS One. 2015 Jul 10;10(7):e0132124. doi: 10.1371/journal.pone.0132124 (PMC4498608; doi:10.1371/journal.pone.0132124)
Supplement: S1 Table — (XLS) [file pone.0132124.s001.xls]

## Sheet: S1_Table
S1a Table. Original data matrices for all analyses of fruit flies species collected in loquat orchard, Monte Alegre do Sul, Sao Paulo, Brazil (2002-2003).
	Sampling period (First year)
Species	2002-01-11	2002-01-18	2002-01-25	2002-02-01	2002-02-08	2002-02-15	2002-02-22	2002-03-01	2002-03-08	2002-03-15	2002-03-22	2002-03-29	2002-04-05	2002-04-12	2002-04-19	2002-04-26	2002-05-03	2002-05-10	2002-05-17	2002-05-24	2002-05-31	2002-06-07	2002-06-14	2002-06-21	2002-06-28	2002-07-05	2002-07-12	2002-07-19	2002-07-26	2002-08-02	2002-08-09	2002-08-16	2002-08-23	2002-08-30	2002-09-06	2002-09-13	2002-09-20	2002-09-27	2002-10-04	2002-10-11	2002-10-18	2002-10-25	2002-11-01	2002-11-08	2002-11-15	2002-11-22	2002-11-29	2002-12-06	2002-12-13
A. fraterculus	2	4	21	7	7	27	35	25	83	101	287	91	299	380	544	580	961	389	287	98	115	102	149	85	162	201	123	119	99	127	317	882	1654	1361	891	864	793	484	1067	347	330	407	867	677	198	136	59	9	21
A. sororcula	0	0	0	0	0	0	0	0	4	0	4	3	1	2	11	2	21	9	3	1	0	0	11	1	8	0	5	0	3	2	7	24	33	49	29	32	28	8	8	7	11	5	27	23	11	6	3	0	0
A. bistrigata	0	0	0	1	0	0	1	0	4	4	24	10	22	12	4	9	13	17	38	16	16	10	8	5	5	7	10	6	8	5	2	2	2	0	0	3	1	0	2	1	3	2	3	3	1	0	1	0	0
A. obliqua	0	0	1	1	1	0	2	5	7	2	16	2	9	1	4	2	9	1	9	2	1	2	1	1	0	0	0	0	0	1	0	1	0	0	0	0	0	0	0	0	0	0	0	1	0	0	0	0	0
A. grandis	0	0	0	0	0	2	0	2	1	1	2	1	1	0	0	3	0	1	5	1	0	0	1	1	0	0	0	0	0	0	0	0	0	0	0	0	0	0	0	1	0	0	0	0	0	0	0	0	0
A. pseudoparallela	0	1	2	0	0	0	0	1	0	0	0	0	0	0	0	0	0	1	0	0	0	0	1	0	1	2	0	0	0	0	0	0	0	0	0	0	0	0	0	0	0	0	0	0	0	0	0	0	0
A. bahiensis	0	0	0	0	0	0	0	0	0	2	2	0	0	0	0	1	0	1	2	0	0	0	0	0	0	0	0	0	0	0	0	0	3	2	0	6	2	1	1	0	0	1	0	2	0	1	0	0	0
A. barbiellinii	0	0	0	0	0	0	0	0	0	0	0	0	0	0	0	0	0	0	0	0	0	0	0	0	0	0	0	0	0	0	0	1	0	0	0	0	0	0	0	0	0	0	0	0	0	0	0	0	0
A. consobrina	0	0	0	0	0	0	0	0	0	0	0	0	0	0	0	0	0	0	0	0	0	0	0	0	1	0	0	0	0	0	0	0	0	0	0	0	0	0	0	0	0	0	0	0	0	0	0	0	0
A. distincta	0	0	0	0	1	1	2	0	0	0	0	0	0	0	0	0	0	0	0	0	0	0	0	0	0	0	0	0	0	0	0	0	1	0	0	0	0	0	0	0	0	0	0	0	0	0	0	0	0
A. serpentina	0	0	0	0	0	0	0	1	0	0	0	0	0	0	0	0	0	0	0	0	0	0	0	0	0	0	0	0	0	0	0	0	0	0	0	0	2	0	1	0	0	0	0	0	0	0	0	0	0
A. montei	0	0	0	0	0	0	0	0	0	0	0	0	0	1	0	0	0	0	0	0	0	0	0	0	0	0	0	0	0	0	0	0	0	0	0	0	0	0	0	0	0	0	0	0	0	0	0	0	0
A. punctata	0	0	0	0	0	0	0	0	0	0	0	0	0	0	0	0	0	0	0	0	0	0	0	0	1	0	0	0	0	0	0	0	0	0	0	0	0	0	0	0	0	0	0	0	0	0	0	0	0
A. amita	0	0	0	0	1	0	0	0	0	0	0	0	0	0	0	0	0	0	0	0	0	0	0	0	0	0	0	0	0	0	0	0	0	0	0	0	0	0	0	0	0	0	0	0	0	0	0	0	0
A. leptozona	0	0	0	0	0	0	0	0	0	0	0	0	0	0	0	0	0	0	0	0	0	0	0	0	0	0	0	0	0	0	0	0	0	0	0	0	0	0	0	0	0	0	1	0	0	0	0	0	0
A. dissimilis	0	0	0	0	0	0	0	0	0	0	0	0	0	0	0	0	0	0	0	0	0	0	0	0	0	0	0	0	0	0	0	0	0	0	0	0	0	0	0	0	0	0	0	0	0	0	0	0	0
A. daciformis	0	0	0	0	0	0	0	0	0	0	0	0	0	0	0	0	0	0	0	0	0	0	0	0	0	0	0	0	0	0	0	0	0	0	0	0	0	0	0	0	0	0	0	0	0	0	0	0	0
A. zenildae	0	0	0	0	0	0	0	0	0	0	0	0	0	0	0	0	1	0	0	0	0	0	0	0	0	0	0	0	0	0	0	1	0	0	0	0	0	0	0	0	0	0	0	0	0	0	0	0	0
A. turpiniae	0	0	0	0	0	0	0	0	0	0	0	0	0	0	0	0	1	0	0	0	0	0	0	0	0	0	0	1	0	0	0	0	0	1	0	0	0	0	0	0	0	0	0	0	0	0	0	0	0
C. capitata female	0	0	0	0	0	0	0	0	0	0	0	0	0	0	0	0	0	0	0	0	1	1	2	4	1	5	1	11	2	58	242	392	345	264	310	758	285	138	966	413	287	683	520	220	175	55	15	7	1
	Sampling period (Scond year)
Species	2003-01-17	2003-01-24	2003-01-31	2003-02-07	2003-02-14	2003-02-21	2003-02-28	2003-03-07	2003-03-14	2003-03-21	2003-03-28	2003-04-04	2003-04-11	2003-04-18	2003-04-25	2003-05-02	2003-05-09	2003-05-16	2003-05-23	2003-05-30	2003-06-06	2003-06-13	2003-06-20	2003-06-27	2003-07-04	2003-07-11	2003-07-18	2003-07-25	2003-08-01	2003-08-08	2003-08-15	2003-08-22	2003-08-29	2003-09-05	2003-09-12	2003-09-19	2003-09-26	2003-10-03	2003-10-10	2003-10-17	2003-10-24	2003-10-31	2003-11-07	2003-11-14	2003-11-21	2003-11-28	2003-12-05	2003-12-12	2003-12-19
A. fraterculus	10	40	3	23	21	87	70	249	248	814	381	1007	332	553	311	113	43	51	26	46	18	121	48	33	57	153	97	88	95	201	258	292	357	830	634	787	660	716	196	240	98	65	122	214	33	11	8	11	3
A. sororcula	0	1	0	0	0	0	0	5	6	20	4	5	0	2	0	1	0	0	0	0	0	0	0	0	0	0	0	1	0	0	1	0	0	9	3	13	2	7	3	1	0	0	0	0	0	0	0	0	0
A. bistrigata	0	1	0	0	0	3	1	6	4	45	22	27	14	21	15	4	0	1	0	1	2	9	4	5	5	14	14	7	7	4	3	0	1	2	0	1	1	1	0	1	1	0	0	2	2	0	0	0	0
A. obliqua	0	1	0	0	4	36	14	43	8	40	4	59	16	37	5	1	2	3	1	1	0	0	0	0	0	2	1	0	1	0	1	0	0	3	0	1	1	1	0	1	1	0	0	0	0	0	0	0	0
A. grandis	1	1	0	0	0	0	0	0	0	1	0	0	1	0	0	0	0	1	0	0	1	0	1	0	0	0	0	0	0	1	1	0	0	0	0	0	0	0	0	0	0	0	0	0	0	0	0	0	0
A. pseudoparallela	1	1	1	0	0	0	0	0	0	0	0	0	0	0	0	0	0	0	0	0	0	0	0	0	0	0	0	0	0	1	0	0	0	0	1	0	0	0	0	0	0	0	0	1	0	0	0	0	0
A. bahiensis	0	0	0	0	0	1	0	0	0	0	0	0	0	0	0	0	0	0	0	0	0	0	0	0	0	0	0	1	1	0	0	0	0	0	1	1	1	0	0	0	0	0	0	0	0	0	0	0	0
A. barbiellinii	0	0	0	0	0	0	0	0	0	0	0	0	0	0	0	0	0	0	0	0	0	0	0	0	0	1	0	0	0	1	1	0	1	0	0	0	0	0	0	1	0	0	0	0	0	0	0	0	0
A. consobrina	0	0	0	0	0	0	0	0	0	0	0	0	0	0	0	0	0	0	0	0	0	0	0	0	0	0	0	0	0	0	0	0	0	0	1	0	0	1	0	0	0	0	0	0	0	0	0	0	0
A. distincta	0	0	0	0	0	0	0	0	0	0	0	0	0	0	0	0	0	0	0	0	0	0	0	0	0	0	0	0	0	0	0	0	0	0	0	0	0	0	0	0	0	0	0	0	0	0	0	0	0
A. serpentina	0	0	0	0	0	0	0	0	0	0	0	0	0	0	0	0	0	0	0	0	0	0	0	0	0	0	0	0	0	0	0	0	0	0	0	0	0	0	0	0	0	0	0	0	0	0	0	0	0
A. montei	0	0	0	0	0	0	0	0	0	0	0	0	0	0	0	0	0	0	0	0	0	0	0	0	0	0	0	0	0	0	0	0	0	0	0	0	0	0	0	0	0	0	0	0	0	0	0	0	0
A. punctata	0	0	0	0	0	0	0	0	0	0	0	0	0	0	0	0	0	0	0	0	0	0	0	0	0	0	0	0	0	0	0	0	0	0	0	0	0	0	0	0	0	0	0	0	0	0	0	0	0
A. amita	0	0	0	0	0	0	0	0	0	0	0	0	0	0	0	0	0	0	0	0	0	0	0	0	0	0	0	0	0	0	0	0	0	0	0	0	0	0	0	0	0	0	0	0	0	0	0	0	0
A. leptozona	0	0	0	0	0	0	0	0	0	0	0	0	0	0	0	0	0	0	0	0	0	0	0	0	0	0	0	0	0	0	0	0	0	0	0	0	0	0	0	0	0	0	0	0	0	0	0	0	0
A. dissimilis	0	0	0	0	0	0	0	0	0	0	0	0	0	0	0	0	0	0	0	0	0	0	0	0	0	0	0	0	0	0	0	0	0	0	0	1	0	0	0	0	0	0	0	0	0	0	0	0	0
A. daciformis	0	0	0	0	0	0	0	0	0	0	0	0	0	0	0	0	0	0	0	0	0	0	0	0	0	0	0	0	0	0	0	0	0	0	0	0	1	0	0	0	0	0	0	0	0	0	0	0	0
A. zenildae	0	0	0	0	0	0	0	0	0	0	0	2	0	0	0	0	0	0	0	0	0	0	0	0	0	0	0	0	0	0	0	0	0	0	0	0	0	0	0	0	0	0	0	1	0	0	0	0	0
A. turpiniae	0	0	0	0	0	0	0	0	0	0	0	0	0	0	0	0	0	0	0	0	0	0	0	0	0	0	0	0	0	0	0	0	0	0	0	0	0	0	0	0	0	0	0	0	0	0	0	0	0
C. capitata female	1	0	0	0	0	0	0	0	0	0	0	0	0	0	0	0	0	0	2	1	1	5	15	30	47	62	34	83	27	31	50	158	112	289	171	210	178	404	123	111	99	16	9	7	8	3	0	0	0
S1b Table. Original data matrices for all analyses of fruit flies species collected in peach orchard, Monte Alegre do Sul, Sao Paulo, Brazil (2002-2003).
	Sampling period (First year)
Species	2002-01-11	2002-01-18	2002-01-25	2002-02-01	2002-02-08	2002-02-15	2002-02-22	2002-03-01	2002-03-08	2002-03-15	2002-03-22	2002-03-29	2002-04-05	2002-04-12	2002-04-19	2002-04-26	2002-05-03	2002-05-10	2002-05-17	2002-05-24	2002-05-31	2002-06-07	2002-06-14	2002-06-21	2002-06-28	2002-07-05	2002-07-12	2002-07-19	2002-07-26	2002-08-02	2002-08-09	2002-08-16	2002-08-23	2002-08-30	2002-09-06	2002-09-13	2002-09-20	2002-09-27	2002-10-04	2002-10-11	2002-10-18	2002-10-25	2002-11-01	2002-11-08	2002-11-15	2002-11-22	2002-11-29	2002-12-06	2002-12-13
A. fraterculus	1	0	0	0	0	1	1	2	5	3	7	2	7	13	15	16	27	9	7	2	1	2	2	0	0	0	2	1	3	0	8	22	32	116	190	94	265	213	241	14	24	10	51	15	7	13	2	2	3
A. sororcula	0	0	0	0	0	0	0	0	0	0	0	0	0	0	0	0	0	0	0	0	0	0	0	0	0	0	0	0	0	0	0	0	0	1	22	14	18	12	20	3	1	1	7	1	1	0	0	0	0
A. bistrigata	0	0	0	0	0	0	0	0	0	0	2	1	2	0	0	1	2	2	2	1	0	0	0	0	0	0	0	0	2	0	0	0	1	0	0	0	0	0	0	0	2	0	0	0	0	0	0	0	0
A. obliqua	0	0	0	0	0	0	0	0	0	0	0	0	0	0	1	0	0	1	0	1	0	1	0	0	0	0	0	0	0	0	0	0	0	0	0	0	0	0	0	0	0	0	0	0	0	1	0	0	0
A. grandis	0	0	0	0	0	0	0	0	0	0	2	0	0	0	0	0	0	0	0	0	0	0	0	0	0	0	0	0	0	0	0	0	0	0	0	0	0	0	0	0	0	0	0	0	0	0	0	1	0
A. pseudoparallela	0	0	0	0	0	0	0	0	0	0	0	0	0	0	0	0	0	0	0	0	0	0	0	0	0	0	0	0	0	0	0	0	0	0	0	0	0	0	0	0	0	1	0	0	0	0	0	0	0
C.capitata female	0	0	1	0	0	0	0	0	0	0	0	0	0	0	0	0	0	0	0	0	0	0	0	0	1	0	0	3	5	2	7	12	43	191	260	594	1148	505	1097	1290	258	320	273	62	51	29	24	3	4
	Sampling period (Scond year)
Species	2003-01-17	2003-01-24	2003-01-31	2003-02-07	2003-02-14	2003-02-21	2003-02-28	2003-03-07	2003-03-14	2003-03-21	2003-03-28	2003-04-04	2003-04-11	2003-04-18	2003-04-25	2003-05-02	2003-05-09	2003-05-16	2003-05-23	2003-05-30	2003-06-06	2003-06-13	2003-06-20	2003-06-27	2003-07-04	2003-07-11	2003-07-18	2003-07-25	2003-08-01	2003-08-08	2003-08-15	2003-08-22	2003-08-29	2003-09-05	2003-09-12	2003-09-19	2003-09-26	2003-10-03	2003-10-10	2003-10-17	2003-10-24	2003-10-31	2003-11-07	2003-11-14	2003-11-21	2003-11-28	2003-12-05	2003-12-12	2003-12-19
A. fraterculus	0	0	0	1	0	4	3	5	40	29	10	36	7	8	4	2	1	0	0	1	0	1	1	2	0	2	1	2	3	8	8	17	16	175	70	251	154	113	51	140	20	21	2	14	1	0	0	0	0
A. sororcula	0	0	0	0	0	0	0	0	0	0	0	1	0	0	0	0	0	0	0	0	0	0	0	0	0	1	0	0	0	1	0	0	1	20	0	27	6	7	2	14	4	3	0	0	0	2	0	0	0
A. bistrigata	0	0	0	0	0	0	0	0	3	4	3	5	1	1	0	0	0	0	0	0	0	0	0	1	0	0	0	1	1	1	0	0	0	2	0	0	1	0	0	1	0	0	0	0	0	0	0	0	0
A. obliqua	0	0	0	0	0	0	0	0	1	3	0	2	0	0	0	0	0	0	0	0	0	0	0	0	0	0	0	0	0	0	0	0	0	0	0	2	1	0	1	4	0	0	0	0	0	0	0	0	0
A. grandis	0	0	0	0	0	0	0	0	0	0	0	0	0	0	0	0	0	0	1	0	0	0	1	0	0	0	0	0	1	0	0	0	0	0	0	0	0	0	0	0	0	1	0	0	0	0	0	0	0
A. pseudoparallela	0	0	0	0	0	0	0	0	0	0	0	0	0	0	0	0	0	0	0	0	0	0	0	0	0	0	0	0	0	0	0	0	0	0	0	0	0	0	0	0	0	0	0	0	0	0	0	0	0
C.capitata female	0	0	0	0	0	0	0	0	0	0	1	0	0	0	0	0	0	0	0	0	0	0	0	0	0	1	0	3	2	5	7	21	24	145	103	398	292	455	565	359	319	232	50	54	18	3	3	1	0
S1c Table. Original data matrices for all analyses of fruit flies species collected in guava orchard, Monte Alegre do Sul, Sao Paulo, Brazil (2002-2003).
	Sampling period (First year)
Species	2002-01-11	2002-01-18	2002-01-25	2002-02-01	2002-02-08	2002-02-15	2002-02-22	2002-03-01	2002-03-08	2002-03-15	2002-03-22	2002-03-29	2002-04-05	2002-04-12	2002-04-19	2002-04-26	2002-05-03	2002-05-10	2002-05-17	2002-05-24	2002-05-31	2002-06-07	2002-06-14	2002-06-21	2002-06-28	2002-07-05	2002-07-12	2002-07-19	2002-07-26	2002-08-02	2002-08-09	2002-08-16	2002-08-23	2002-08-30	2002-09-06	2002-09-13	2002-09-20	2002-09-27	2002-10-04	2002-10-11	2002-10-18	2002-10-25	2002-11-01	2002-11-08	2002-11-15	2002-11-22	2002-11-29	2002-12-06	2002-12-13
A. fraterculus	1	1	3	9	29	12	30	43	66	127	222	155	245	232	441	284	435	129	88	14	35	20	32	45	64	79	38	21	42	70	126	264	289	415	484	984	643	339	755	308	94	32	43	50	20	17	12	5	10
A. sororcula	0	0	0	0	0	0	1	0	2	0	3	0	3	0	4	1	2	0	0	0	0	0	0	0	0	1	0	0	0	0	0	0	2	5	5	0	3	0	3	2	0	0	0	1	0	0	0	0	0
A. bistrigata	1	0	3	4	9	3	1	3	8	23	46	24	65	19	21	26	22	29	34	11	7	17	8	6	6	5	6	2	2	11	14	18	5	1	1	5	3	1	5	3	4	2	5	3	2	1	2	0	0
A. obliqua	0	0	0	0	0	0	3	3	1	3	11	5	7	7	19	16	17	4	8	0	0	1	0	0	0	0	0	0	0	0	0	0	0	1	0	0	0	0	1	0	0	0	0	0	0	0	0	0	0
A. grandis	0	0	0	0	0	0	0	0	1	1	1	0	0	0	0	0	0	1	0	0	0	0	0	0	0	0	0	0	0	0	0	0	0	0	0	0	0	0	0	0	0	0	0	0	0	0	0	0	0
A.pseudoparallela	0	0	0	0	0	0	0	0	0	0	0	0	0	0	0	0	0	0	0	0	0	0	0	0	0	1	0	0	0	0	0	0	0	0	0	0	0	0	0	0	0	0	0	0	0	0	0	0	0
A. bahiensis	0	0	0	0	0	0	0	0	0	0	0	0	0	0	0	0	0	0	0	0	0	0	0	0	0	0	0	0	0	0	0	0	0	0	0	1	0	0	0	0	0	0	0	0	0	0	0	0	0
A. barbiellinii	0	0	0	0	0	0	0	0	0	0	0	0	0	0	0	0	0	0	0	0	0	0	0	0	0	0	0	0	0	0	0	1	0	0	0	0	0	0	0	0	0	0	0	0	0	0	0	0	0
A. distincta	0	0	0	0	0	0	1	1	0	0	0	0	0	0	0	0	0	0	0	0	0	0	0	0	0	0	0	0	0	0	0	0	0	1	0	0	0	0	1	0	0	0	0	0	0	0	0	0	0
A. montei	0	0	0	0	0	0	0	0	0	0	0	0	0	0	0	0	0	0	0	0	0	0	0	0	0	0	0	0	0	0	0	0	0	0	0	0	0	0	0	0	0	0	0	0	0	0	0	0	0
A. zenildae	0	0	0	0	0	0	0	0	0	0	0	0	0	0	0	0	0	0	0	0	0	0	0	0	0	0	0	0	0	0	0	0	0	0	0	0	0	0	0	0	0	0	0	0	0	0	0	0	0
A. pickeli	0	0	0	0	0	0	0	0	0	0	0	0	0	0	0	0	0	0	0	0	0	0	0	0	0	0	0	0	0	0	1	1	0	0	0	1	0	0	0	0	0	0	0	0	0	0	0	0	0
A. elegans	0	0	0	0	0	0	0	0	0	0	0	0	0	0	0	0	0	0	0	0	0	0	0	0	0	0	0	0	0	0	0	0	0	0	0	0	0	0	0	0	0	0	0	0	0	0	0	0	0
C.capitata female	0	0	0	0	0	0	0	0	0	0	0	0	0	0	0	0	0	0	0	0	2	0	1	2	4	1	9	0	2	8	53	230	322	278	290	354	260	75	402	270	72	20	25	6	5	0	0	0	1
	Sampling period (Scond year)
Species	2003-01-17	2003-01-24	2003-01-31	2003-02-07	2003-02-14	2003-02-21	2003-02-28	2003-03-07	2003-03-14	2003-03-21	2003-03-28	2003-04-04	2003-04-11	2003-04-18	2003-04-25	2003-05-02	2003-05-09	2003-05-16	2003-05-23	2003-05-30	2003-06-06	2003-06-13	2003-06-20	2003-06-27	2003-07-04	2003-07-11	2003-07-18	2003-07-25	2003-08-01	2003-08-08	2003-08-15	2003-08-22	2003-08-29	2003-09-05	2003-09-12	2003-09-19	2003-09-26	2003-10-03	2003-10-10	2003-10-17	2003-10-24	2003-10-31	2003-11-07	2003-11-14	2003-11-21	2003-11-28	2003-12-05	2003-12-12	2003-12-19
A. fraterculus	19	38	31	84	59	125	73	557	126	605	189	409	89	338	142	106	35	27	8	15	5	17	6	2	4	30	18	16	9	22	58	68	117	516	378	457	416	327	133	164	82	118	83	252	17	7	10	16	6
A. sororcula	0	1	1	0	2	2	0	7	2	7	3	1	0	4	0	0	0	0	0	0	0	0	0	0	0	0	0	0	0	0	0	0	0	0	1	0	0	0	0	0	0	0	0	0	0	0	0	0	0
A. bistrigata	0	0	1	2	1	2	2	47	32	41	39	16	28	13	9	10	0	1	2	3	1	4	1	1	1	4	0	1	4	4	2	1	1	3	2	1	4	0	3	1	1	1	0	2	1	0	0	0	1
A. obliqua	1	1	0	6	7	46	1	146	11	64	7	42	5	18	3	11	2	1	0	0	0	1	0	0	0	0	0	0	0	0	0	0	0	0	0	1	0	4	2	0	1	0	0	0	0	0	0	0	0
A. grandis	0	0	0	0	0	0	0	0	0	0	0	0	0	0	0	0	0	0	0	0	0	0	0	0	0	0	0	0	0	0	1	0	0	0	0	0	0	0	0	0	0	0	0	0	0	0	0	0	0
A.pseudoparallela	0	0	0	0	0	1	0	0	0	0	0	0	0	0	0	0	0	0	0	0	0	0	0	0	0	0	0	0	0	0	0	0	0	0	0	0	0	0	0	0	0	0	0	0	0	0	0	0	0
A. bahiensis	0	0	0	0	0	0	0	0	0	0	0	0	0	0	0	0	0	0	0	0	0	0	0	0	0	0	0	0	0	0	0	0	0	0	1	0	0	0	0	0	0	0	0	0	0	0	0	0	0
A. barbiellinii	0	0	0	0	0	0	0	0	0	0	0	0	0	0	0	0	0	0	0	0	0	0	0	0	0	0	0	0	0	0	0	0	0	1	0	0	0	0	0	0	0	0	0	0	0	0	0	0	0
A. distincta	0	0	0	0	0	0	0	0	0	0	0	0	0	0	0	0	0	0	0	0	0	0	0	0	0	0	0	0	0	0	0	0	0	0	0	0	0	0	0	0	0	0	0	0	0	0	0	0	0
A. montei	0	0	0	0	0	0	0	0	0	0	0	0	0	0	0	0	0	0	0	0	0	0	0	0	0	0	0	0	0	0	0	0	0	0	0	0	0	1	0	0	0	0	0	1	0	0	0	0	0
A. zenildae	0	0	0	0	0	0	0	0	0	0	1	1	0	0	0	0	0	0	0	0	0	0	0	0	0	0	0	0	0	0	0	0	0	0	0	0	0	0	0	0	0	0	0	0	0	0	0	0	0
A. pickeli	0	0	0	0	0	0	0	0	0	0	0	0	0	0	0	0	0	0	0	0	0	0	0	0	0	0	0	0	0	0	0	0	0	0	0	0	0	0	0	0	0	0	0	0	0	0	0	0	0
A. elegans	0	0	0	0	0	0	0	0	0	0	0	0	0	0	0	0	0	0	0	0	0	0	0	0	0	0	0	0	0	0	0	0	0	0	0	0	1	0	0	0	0	0	0	0	0	0	0	0	0
C.capitata female	0	0	0	0	0	0	0	0	0	0	0	0	0	0	0	0	0	1	0	0	0	0	1	3	8	14	7	32	5	30	48	49	43	104	121	106	71	39	27	104	33	9	4	4	1	0	0	0	0
[truncated: 4 more columns]
