# Supplementary material for: Temporal Overlap and Co-Occurrence in a Guild of Sub-Tropical Tephritid Fruit Flies
Source: PLoS One. 2015 Jul 10;10(7):e0132124. doi: 10.1371/journal.pone.0132124 (PMC4498608; doi:10.1371/journal.pone.0132124)
Supplement: S1 Text — (TXT) [file pone.0132124.s002.txt]

Title: Temporal overlap and co-occurrence in a guild of sub-tropical tephritid fruit flies
Authors: Gleidyane N. Lopes, Miguel F. Souza-Filho, Nicholas J. Gotelli, Leandro J.U. Lemos, Wesley A.C. Godoy, Roberto Antonio Zucchi

Fig. 1

#Abundance patterns (Sampling date x Temperature)

#orchards Second year (2002)
#importing tables
GuavaFirst <- read.csv('guafirsts.csv',header=TRUE)
LoquatFirst <- read.csv('loqfirsts.csv',header=TRUE)
PeachFirst <- read.csv('peafirsts.csv',header=TRUE)

#orchards second year (2003)
#importing tables
GuavaSecond <- read.csv('guasects.csv',header=TRUE)
LoquatSecond <- read.csv('loqsects.csv',header=TRUE)
PeachSecond <- read.csv('peasects.csv',header=TRUE)

#Graphcs first year
par(mfrow=c(2,3),mar=c(1,4,0,0),oma=c(5,5,4,2)) #Put all graphics together


plot(GuavaFirst$day+(GuavaFirst$month-1)*31+(GuavaFirst$year-2002)*372,GuavaFirst$temperature,
     cex=sqrt(GuavaFirst$abund)/5,xlab="",ylab="",cex.lab=2,xaxt="n",ylim=c(14,27),xlim=c(1,388))

mtext("Temperature  (�C)",2,outer=TRUE,at=0.52,line=-1,cex=1.5)
mtext("Guava",3,outer=TRUE,at=0.20,line=2,cex=2)

plot(LoquatFirst$day+(LoquatFirst$month-1)*31+(LoquatFirst$year-2002)*372,LoquatFirst$temperature,
     cex=sqrt(LoquatFirst$abund)/5,xlab="Month",ylab="",cex.lab=2,xaxt="n",ylim=c(14,27),xlim=c(1,388))

mtext("Loquat",3,outer=TRUE,at=0.52,line=2,cex=2)


plot(PeachFirst$day+(PeachFirst$month-1)*31+(PeachFirst$year-2002)*372,PeachFirst$temperature,
     cex=sqrt(PeachFirst$abund)/5,xlab="Month",ylab="",cex.lab=2,xaxt="n",ylim=c(14,27),xlim=c(1,388))

mtext("Peach",3,outer=TRUE,at=0.86,line=2,cex=2)


#Graphcs second year

plot(GuavaSecond$day+(GuavaSecond$month-1)*31+(GuavaSecond$year-2003)*372,GuavaSecond$temperature,
     cex=sqrt(GuavaSecond$abund)/5,xlab="Month",ylab="",cex.lab=2,xaxt="n",ylim=c(14,27),xlim=c(1,388))
axis(1,at=rep(1,13)+((0:12)*31),labels=c("J","F","M","A","M","J","J","A","S","O","N","D","J"))

plot(LoquatSecond$day+(LoquatSecond$month-1)*31+(LoquatSecond$year-2003)*372,LoquatSecond$temperature,
     cex=sqrt(LoquatSecond$abund)/5,xlab="Month",ylab="",cex.lab=2,xaxt="n",ylim=c(14,27),xlim=c(1,388))
axis(1,at=rep(1,13)+((0:12)*31),labels=c("J","F","M","A","M","J","J","A","S","O","N","D","J"))

plot(PeachSecond$day+(PeachSecond$month-1)*31+(PeachSecond$year-2003)*372,PeachSecond$temperature,
     cex=sqrt(PeachSecond$abund)/5,xlab="Month",ylab="",cex.lab=2,xaxt="n",ylim=c(14,27),xlim=c(1,388))
axis(1,at=rep(1,13)+((0:12)*31),labels=c("J","F","M","A","M","J","J","A","S","O","N","D","J"))

mtext("Month",1,at=0.52,outer=TRUE,line=3,cex=1.5)

mtext("2002",2,at=0.77,outer=TRUE,line=3,cex=2)
mtext("2003",2,at=0.27,outer=TRUE,line=3,cex=2)

*******************************************************************************************************************************************
Fig. 2

#time series analysis Abundance data

#importing tables
GuavaFirstA <- read.csv('GuavaFirstSampleAbund.csv',header=TRUE)
GuavaSecondA <- read.csv('GuavaSecondSampleAbund.csv',header=TRUE)
LoquatFirstA <- read.csv('LoquatFirstSampleAbund.csv',header=TRUE)
LoquatSecondA <- read.csv('LoquatSecondSampleAbund.csv',header=TRUE)
PeachFirstA <- read.csv('PeachFirstSampleAbund.csv',header=TRUE)
PeachSecondA <- read.csv('PeachSecondSampleAbund.csv',header=TRUE)

#Create palette of colors
my.colors<-c(maduro=rgb(165/256,0/256,38/256),
             verde=rgb(26/256,150/256,65/256),
             flor=rgb(253/256,174/256,97/256),
             dorm=rgb(255/256,255/256,191/256),
             vegetativo=rgb(166/256,217/256,106/256))
# Replace the default palette by the new palette
palette(my.colors)

#graphic guava
par(mfrow=c(2,4),mar=c(1,3,0,0),oma=c(5,5,4,0)) #Put all graphics together
plot(GuavaFirstA$day+(GuavaFirstA$month-1)*31+(GuavaFirstA$year-2002)*372,rowSums(GuavaFirstA[,-c(1:3)]),type="o",
     ylab="",xlab="",xaxt="n",ylim=c(0,2300),xlim=c(-14,388))
points(GuavaSecondA$day+(GuavaSecondA$month-1)*31+(GuavaSecondA$year-2003)*372,rowSums(GuavaSecondA[,-c(1:3)]),col="red",type="o")

rect(rep(1,13)+((0:12)*31)-31/2,2200,rep(1,13)+((0:12)*31)+31/2,2300,col=c(2,1,1,1,1,5,5,5,5,3,3,2,2))
abline(v=rep(1,14)+((0:13)*31)-31/2,lty="15")

#graphic loquat
plot(LoquatFirstA$day+(LoquatFirstA$month-1)*31+(LoquatFirstA$year-2002)*372,rowSums(LoquatFirstA[,-c(1:3)]),type="o",
     ylab="",xlab="",xaxt="n",ylim=c(0,2300),xlim=c(-14,388))
points(LoquatSecondA$day+(LoquatSecondA$month-1)*31+(LoquatSecondA$year-2003)*372,rowSums(LoquatSecondA[,-c(1:3)]),col="red",type="o")

rect(rep(1,13)+((0:12)*31)-31/2,2200,rep(1,13)+((0:12)*31)+31/2,2300,col=c(5,3,2,2,1,1,2,2,1,1,5,5,5))
abline(v=rep(1,14)+((0:13)*31)-31/2,lty="15")

#graphic peach
plot(PeachFirstA$day+(PeachFirstA$month-1)*31+(PeachFirstA$year-2002)*372,rowSums(PeachFirstA[,-c(1:3)]),type="o",
     ylab="",xlab="",xaxt="n",ylim=c(0,2300),xlim=c(-14,388))
points(PeachSecondA$day+(PeachSecondA$month-1)*31+(PeachSecondA$year-2003)*372,rowSums(PeachSecondA[,-c(1:3)]),col="red",type="o")

rect(rep(1,13)+((0:12)*31)-31/2,2200,rep(1,13)+((0:12)*31)+31/2,2300,col=c(5,5,5,5,4,3,2,2,1,1,1,5,5))
abline(v=rep(1,14)+((0:13)*31)-31/2,lty="15")

#Legend
par(mar=c(0,0,0,0))

plot.new()
plot.window(xlim=c(1,10),ylim=c(1,10))

legend(2,10,title="Phenology",c("Vegetative stage","Resting period","Blooming","Green fruits","Ripe Fruits"), fill=c(5,4,3,2,1),bty="n")
legend(3,5,title="Year",c("2002","2003"), col=c("black","red"),bty="n",lty=c(1,1),pch=c(1,1))

par(mar=c(1,3,0,0))
    
#time series presence-absence data
#importing tables
GuavaFirst <- read.csv('GuavaFirst.csv',header=TRUE)
GuavaSecond <- read.csv('GuavaSecond.csv',header=TRUE)
LoquatFirst <- read.csv('LoquatFirst.csv',header=TRUE)
LoquatSecond <- read.csv('LoquatSecond.csv',header=TRUE)
PeachFirst <- read.csv('PeachFirst.csv',header=TRUE)
PeachSecond <- read.csv('PeachSecond.csv',header=TRUE)


#graphic guava
plot(GuavaFirst$day+(GuavaFirst$month-1)*31+(GuavaFirst$year-2002)*372,rowSums(GuavaFirst[,-c(1:3)]),type="o",
     ylab="",xlab="",xaxt="n",ylim=c(0,8),xlim=c(-14,388))
points(GuavaSecond$day+(GuavaSecond$month-1)*31+(GuavaSecond$year-2003)*372,rowSums(GuavaSecond[,-c(1:3)]),col="red",type="o")
axis(1,at=rep(1,13)+((0:12)*31),labels=c("J","F","M","A","M","J","J","A","S","O","N","D","J"))

abline(v=rep(1,14)+((0:13)*31)-31/2,lty="15")

#graphic loquat
plot(LoquatFirst$day+(LoquatFirst$month-1)*31+(LoquatFirst$year-2002)*372,rowSums(LoquatFirst[,-c(1:3)]),type="o",
     ylab="",xlab="",xaxt="n",ylim=c(0,8),xlim=c(-14,388))
points(LoquatSecond$day+(LoquatSecond$month-1)*31+(LoquatSecond$year-2003)*372,rowSums(LoquatSecond[,-c(1:3)]),col="red",type="o")
axis(1,at=rep(1,13)+((0:12)*31),labels=c("J","F","M","A","M","J","J","A","S","O","N","D","J"))

abline(v=rep(1,14)+((0:13)*31)-31/2,lty="15")

#graphic peach
plot(PeachFirst$day+(PeachFirst$month-1)*31+(PeachFirst$year-2002)*372,rowSums(PeachFirst[,-c(1:3)]),type="o",
     ylab="",xlab="",xaxt="n",ylim=c(0,8),xlim=c(-14,388))
points(PeachSecond$day+(PeachSecond$month-1)*31+(PeachSecond$year-2003)*372,rowSums(PeachSecond[,-c(1:3)]),col="red",type="o")
axis(1,at=rep(1,13)+((0:12)*31),labels=c("J","F","M","A","M","J","J","A","S","O","N","D","J"))

abline(v=rep(1,14)+((0:13)*31)-31/2,lty="15")

mtext("Guava",3,outer=TRUE,at=0.15,line=2,cex=2)
mtext("Loquat",3,outer=TRUE,at=0.4,line=2,cex=2)
mtext("Peach",3,outer=TRUE,at=0.65,line=2,cex=2)
mtext("Month",1,at=0.4,outer=TRUE,line=3,cex=1.5)
mtext("Abundance",2,at=0.77,outer=TRUE,line=0,cex=1.5)
mtext("Richness",2,at=0.27,outer=TRUE,line=0,cex=1.5)


*******************************************************************************************************************************************
Fig. 3

#Loquat first (2002) capitata x obliqua (Segregated pair)
#Presence-absence data
LoquatFirst <- read.csv('LoquatFirstpres.csv',header=TRUE)
attach(LoquatFirst)

#Temperature
temp <- read.csv('loquart.first.temp.cxo.csv')
attach(temp)
mean.temp[A.obliqua==1]
mean.temp[C.capitata==1]
t<-c(mean.temp[A.obliqua==1],mean.temp[C.capitata==1])
st<-c(rep("A.obliqua", sum (A.obliqua)), rep("C.capitata", sum (C.capitata)))
detach(temp)

#Day of season
season <- read.csv('loquart.first.cxo.csv')
attach(season)
sample<-c(season$day+(season$month-1)*31+(season$year-2002)*372)
sample[A.obliqua==1]
sample[C.capitata==1]
d<-c(sample[A.obliqua==1],sample[C.capitata==1])
ss<-c(rep("A.obliqua", sum (A.obliqua)), rep("C.capitata", sum (C.capitata)))
detach(season)
          
# Graph Presence-absence data
par(mar=c(4,5,3,2)) #Put all graphics together

layout(matrix(c(1,1,2,3,2,3), 3, 2, byrow = TRUE))

plot.new()
plot.window(xlim=c(-3,385),ylim=c(0,2.01),xlab="Month",cex.lab=2)


rect(LoquatFirst$day+(LoquatFirst$month-1)*31+(LoquatFirst$year-2002)*372,
     0,(LoquatFirst$day+(LoquatFirst$month-1)*31+(LoquatFirst$year-2002)*372)+4,
     LoquatFirst[,4],col=1)

rect(LoquatFirst$day+(LoquatFirst$month-1)*31+(LoquatFirst$year-2002)*372,
     1,(LoquatFirst$day+(LoquatFirst$month-1)*31+(LoquatFirst$year-2002)*372)+4,
     LoquatFirst[,5]+1,col=1)

box()
axis(1,at=rep(1,13)+((0:12)*31),labels=c("J","F","M","A","M","J","J","A","S","O","N","D","J"))
axis(2,at=c(0.525,0.525*3),labels=c("A.o","C.c"),cex.axis=1.5,las=1)

title(xlab="Month",cex.lab=2)

###################

# Graph Temperature
boxplot(t~st,ylab="Temperature  (�C)",xlab="Species",cex=2,cex.lab=2,cex.axis=2,yaxt="n",pch=21,bg="black")
axis(2,cex.axis=1.3)
aov (t~st)
model1<-summary (aov (t~st))
text(1,17,paste("p = ",round(model1[[1]][1,5],2)),cex=2)

# Graph Day of season
boxplot(d~ss,ylab="Month", xlab="Species",yaxt="n",cex.lab=2,cex.axis=2,cex=2,pch=21,bg="black")
axis(2,at=rep(1,13)+((0:12)*31),labels=c("J","F","M","A","M","J","J","A","S","O","N","D","J"),cex.axis=1.3)
aov (d~ss)
model2<-summary (aov (d~ss))

text(1,300,expression(p < 10^-9),cex=2)

*******************************************************************************************************************************************
Fig. 4

#Create palette of colors
my.colors<-c(maduro=rgb(215/256,25/256,28/256),
             verde=rgb(26/256,150/256,65/256),
             flor=rgb(253/256,174/256,97/256),
             dorm=rgb(255/256,255/256,191/256),
             vegetativo=rgb(166/256,217/256,106/256))
# Replace the default palette by the new palette
palette(my.colors)

#Presence-absence data
par(mfrow=c(4,3),mar=c(3,4,1,2),oma=c(2,5,0,0)) #Put all graphics together


#Orchards first year
#Guava 
GuavaFirst <- read.csv('PAGuavaFirst.csv',header=TRUE)

#1
plot.new()
plot.window(xlim=c(-3,385),ylim=c(0,2.01),xlab="Month",cex.lab=2)

rect(GuavaFirst$day+(GuavaFirst$month-1)*31+(GuavaFirst$year-2002)*372,
     0,(GuavaFirst$day+(GuavaFirst$month-1)*31+(GuavaFirst$year-2002)*372)+4,
     GuavaFirst[,4],col=1)

rect(GuavaFirst$day+(GuavaFirst$month-1)*31+(GuavaFirst$year-2002)*372,
     1,(GuavaFirst$day+(GuavaFirst$month-1)*31+(GuavaFirst$year-2002)*372)+4,
     GuavaFirst[,5]+1,col=1)


box()
axis(1,at=rep(1,13)+((0:12)*31),labels=c("J","F","M","A","M","J","J","A","S","O","N","D","J"))
axis(2,at=c(0.525,0.525*3),labels=colnames(GuavaFirst)[c(4,5)],cex.axis=1.5,las=1)

#2
plot.new()
plot.window(xlim=c(-3,385),ylim=c(0,2.01),xlab="Month",cex.lab=2)

rect(GuavaFirst$day+(GuavaFirst$month-1)*31+(GuavaFirst$year-2002)*372,
     0,(GuavaFirst$day+(GuavaFirst$month-1)*31+(GuavaFirst$year-2002)*372)+4,
     GuavaFirst[,7],col=1)

rect(GuavaFirst$day+(GuavaFirst$month-1)*31+(GuavaFirst$year-2002)*372,
     1,(GuavaFirst$day+(GuavaFirst$month-1)*31+(GuavaFirst$year-2002)*372)+4,
     GuavaFirst[,8]+1,col=1)

box()
axis(1,at=rep(1,13)+((0:12)*31),labels=c("J","F","M","A","M","J","J","A","S","O","N","D","J"))
axis(2,at=c(0.525,0.525*3),labels=c("A.g","C.c"),cex.axis=1.5,las=1)

#3
plot.new()
plot.window(xlim=c(-3,385),ylim=c(0,2.01),xlab="Month",cex.lab=2)

rect(GuavaFirst$day+(GuavaFirst$month-1)*31+(GuavaFirst$year-2002)*372,
     0,(GuavaFirst$day+(GuavaFirst$month-1)*31+(GuavaFirst$year-2002)*372)+4,
     GuavaFirst[,10],col=2)

rect(GuavaFirst$day+(GuavaFirst$month-1)*31+(GuavaFirst$year-2002)*372,
     1,(GuavaFirst$day+(GuavaFirst$month-1)*31+(GuavaFirst$year-2002)*372)+4,
     GuavaFirst[,11]+1,col=2)

box()
axis(1,at=rep(1,13)+((0:12)*31),labels=c("J","F","M","A","M","J","J","A","S","O","N","D","J"))
axis(2,at=c(0.525,0.525*3),labels=c("A.o","A.d"),cex.axis=1.5,las=1)


##################################
#Loquat
LoquatFirst <- read.csv('PALoquatFirst.csv',header=TRUE)
attach(LoquatFirst)

#4
plot.new()
plot.window(xlim=c(-3,385),ylim=c(0,2.01),xlab="Month",cex.lab=2)

rect(LoquatFirst$day+(LoquatFirst$month-1)*31+(LoquatFirst$year-2002)*372,
     0,(LoquatFirst$day+(LoquatFirst$month-1)*31+(LoquatFirst$year-2002)*372)+4,
     LoquatFirst[,4],col=2)

rect(LoquatFirst$day+(LoquatFirst$month-1)*31+(LoquatFirst$year-2002)*372,
     1,(LoquatFirst$day+(LoquatFirst$month-1)*31+(LoquatFirst$year-2002)*372)+4,
     LoquatFirst[,5]+1,col=2)

box()
axis(1,at=rep(1,13)+((0:12)*31),labels=c("J","F","M","A","M","J","J","A","S","O","N","D","J"))
axis(2,at=c(0.525,0.525*3),labels=colnames(LoquatFirst)[c(4,5)],cex.axis=1.5,las=1)

#5
plot.new()
plot.window(xlim=c(-3,385),ylim=c(0,2.01),xlab="Month",cex.lab=2)

rect(LoquatFirst$day+(LoquatFirst$month-1)*31+(LoquatFirst$year-2002)*372,
     0,(LoquatFirst$day+(LoquatFirst$month-1)*31+(LoquatFirst$year-2002)*372)+4,
     LoquatFirst[,7],col=1)

rect(LoquatFirst$day+(LoquatFirst$month-1)*31+(LoquatFirst$year-2002)*372,
     1,(LoquatFirst$day+(LoquatFirst$month-1)*31+(LoquatFirst$year-2002)*372)+4,
     LoquatFirst[,8]+1,col=1)

box()
axis(1,at=rep(1,13)+((0:12)*31),labels=c("J","F","M","A","M","J","J","A","S","O","N","D","J"))
axis(2,at=c(0.525,0.525*3),labels=c("A.b","A.p"),cex.axis=1.5,las=1)

#6
plot.new()
plot.window(xlim=c(-3,385),ylim=c(0,2.01),xlab="Month",cex.lab=2)

rect(LoquatFirst$day+(LoquatFirst$month-1)*31+(LoquatFirst$year-2002)*372,
     0,(LoquatFirst$day+(LoquatFirst$month-1)*31+(LoquatFirst$year-2002)*372)+4,
     LoquatFirst[,10],col=1)

rect(LoquatFirst$day+(LoquatFirst$month-1)*31+(LoquatFirst$year-2002)*372,
     1,(LoquatFirst$day+(LoquatFirst$month-1)*31+(LoquatFirst$year-2002)*372)+4,
     LoquatFirst[,11]+1,col=1)

box()
axis(1,at=rep(1,13)+((0:12)*31),labels=c("J","F","M","A","M","J","J","A","S","O","N","D","J"))
axis(2,at=c(0.525,0.525*3),labels=colnames(LoquatFirst)[c(10,11)],cex.axis=1.5,las=1)

#7
plot.new()
plot.window(xlim=c(-3,385),ylim=c(0,2.01),xlab="Month",cex.lab=2)

rect(LoquatFirst$day+(LoquatFirst$month-1)*31+(LoquatFirst$year-2002)*372,
     0,(LoquatFirst$day+(LoquatFirst$month-1)*31+(LoquatFirst$year-2002)*372)+4,
     LoquatFirst[,13],col=1)

rect(LoquatFirst$day+(LoquatFirst$month-1)*31+(LoquatFirst$year-2002)*372,
     1,(LoquatFirst$day+(LoquatFirst$month-1)*31+(LoquatFirst$year-2002)*372)+4,
     LoquatFirst[,14]+1,col=1)

box()
axis(1,at=rep(1,13)+((0:12)*31),labels=c("J","F","M","A","M","J","J","A","S","O","N","D","J"))
axis(2,at=c(0.525,0.525*3),labels=c("A.g", "C.c"),cex.axis=1.5,las=1)

#8
plot.new()
plot.window(xlim=c(-3,385),ylim=c(0,2.01),xlab="Month",cex.lab=2)

rect(LoquatFirst$day+(LoquatFirst$month-1)*31+(LoquatFirst$year-2002)*372,
     0,(LoquatFirst$day+(LoquatFirst$month-1)*31+(LoquatFirst$year-2002)*372)+4,
     LoquatFirst[,16],col=2)

rect(LoquatFirst$day+(LoquatFirst$month-1)*31+(LoquatFirst$year-2002)*372,
     1,(LoquatFirst$day+(LoquatFirst$month-1)*31+(LoquatFirst$year-2002)*372)+4,
     LoquatFirst[,17]+1,col=2)

box()
axis(1,at=rep(1,13)+((0:12)*31),labels=c("J","F","M","A","M","J","J","A","S","O","N","D","J"))
axis(2,at=c(0.525,0.525*3),labels=c("A.o", "A.g"),cex.axis=1.5,las=1)

#9
plot.new()
plot.window(xlim=c(-3,385),ylim=c(0,2.01),xlab="Month",cex.lab=2)

rect(LoquatFirst$day+(LoquatFirst$month-1)*31+(LoquatFirst$year-2002)*372,
     0,(LoquatFirst$day+(LoquatFirst$month-1)*31+(LoquatFirst$year-2002)*372)+4,
     LoquatFirst[,19],col=1)

rect(LoquatFirst$day+(LoquatFirst$month-1)*31+(LoquatFirst$year-2002)*372,
     1,(LoquatFirst$day+(LoquatFirst$month-1)*31+(LoquatFirst$year-2002)*372)+4,
     LoquatFirst[,20]+1,col=1)

box()
axis(1,at=rep(1,13)+((0:12)*31),labels=c("J","F","M","A","M","J","J","A","S","O","N","D","J"))
axis(2,at=c(0.525,0.525*3),labels=c("A.s", "A.p"),cex.axis=1.5,las=1)

##################################
#Peach
PeachFirst <- read.csv('PAPeachFirst.csv',header=TRUE)
attach(PeachFirst)

#10
plot.new()
plot.window(xlim=c(-3,385),ylim=c(0,2.01),xlab="Month",cex.lab=2)

rect(PeachFirst$day+(PeachFirst$month-1)*31+(PeachFirst$year-2002)*372,
     0,(PeachFirst$day+(PeachFirst$month-1)*31+(PeachFirst$year-2002)*372)+4,
     PeachFirst[,4],col=2)

rect(PeachFirst$day+(PeachFirst$month-1)*31+(PeachFirst$year-2002)*372,
     1,(PeachFirst$day+(PeachFirst$month-1)*31+(PeachFirst$year-2002)*372)+4,
     PeachFirst[,5]+1,col=2)

box()
axis(1,at=rep(1,13)+((0:12)*31),labels=c("J","F","M","A","M","J","J","A","S","O","N","D","J"))
axis(2,at=c(0.525,0.525*3),labels=colnames(PeachFirst)[c(4,5)],cex.axis=1.5,las=1)

#11
plot.new()
plot.window(xlim=c(-3,385),ylim=c(0,2.01),xlab="Month",cex.lab=2)

rect(PeachFirst$day+(PeachFirst$month-1)*31+(PeachFirst$year-2002)*372,
     0,(PeachFirst$day+(PeachFirst$month-1)*31+(PeachFirst$year-2002)*372)+4,
     PeachFirst[,7],col=1)

rect(PeachFirst$day+(PeachFirst$month-1)*31+(PeachFirst$year-2002)*372,
     1,(PeachFirst$day+(PeachFirst$month-1)*31+(PeachFirst$year-2002)*372)+4,
     PeachFirst[,8]+1,col=1)

box()
axis(1,at=rep(1,13)+((0:12)*31),labels=c("J","F","M","A","M","J","J","A","S","O","N","D","J"))
axis(2,at=c(0.525,0.525*3),labels=c("A.b","C.c"),cex.axis=1.5,las=1)


mtext("Month",1,at=0.525,outer=TRUE,line=1,cex=1.5)
mtext("Peach",2,at=0.15,outer=TRUE,line=1,cex=1.5)

mtext("Guava",2,at=0.9,outer=TRUE,line=1,cex=1.5)
mtext("Loquat",2,at=0.525,outer=TRUE,line=1,cex=1.5)

*******************************************************************************************************************************************
Fig. 5

#Orchards Second year

par(mfrow=c(4,3),mar=c(3,4,1,2),oma=c(2,5,0,0)) #Put all graphics together

#Orchards Second year
#Guava 
GuavaSecond <- read.csv('PAGuavaSecond.csv',header=TRUE)

#1
plot.new()
plot.window(xlim=c(-3,385),ylim=c(0,2.01),xlab="Month",cex.lab=2)

rect(GuavaSecond$day+(GuavaSecond$month-1)*31+(GuavaSecond$year-2003)*372,
     0,(GuavaSecond$day+(GuavaSecond$month-1)*31+(GuavaSecond$year-2003)*372)+4,
     GuavaSecond[,4],col=1)

rect(GuavaSecond$day+(GuavaSecond$month-1)*31+(GuavaSecond$year-2003)*372,
     1,(GuavaSecond$day+(GuavaSecond$month-1)*31+(GuavaSecond$year-2003)*372)+4,
     GuavaSecond[,5]+1,col=1)

box()
axis(1,at=rep(1,13)+((0:12)*31),labels=c("J","F","M","A","M","J","J","A","S","O","N","D","J"))
axis(2,at=c(0.525,0.525*3),labels=colnames(GuavaSecond)[c(4,5)],cex.axis=1.5,las=1)

#2
plot.new()
plot.window(xlim=c(-3,385),ylim=c(0,2.01),xlab="Month",cex.lab=2)

rect(GuavaSecond$day+(GuavaSecond$month-1)*31+(GuavaSecond$year-2003)*372,
     0,(GuavaSecond$day+(GuavaSecond$month-1)*31+(GuavaSecond$year-2003)*372)+4,
     GuavaSecond[,7],col=1)

rect(GuavaSecond$day+(GuavaSecond$month-1)*31+(GuavaSecond$year-2003)*372,
     1,(GuavaSecond$day+(GuavaSecond$month-1)*31+(GuavaSecond$year-2003)*372)+4,
     GuavaSecond[,8]+1,col=1)

box()
axis(1,at=rep(1,13)+((0:12)*31),labels=c("J","F","M","A","M","J","J","A","S","O","N","D","J"))
axis(2,at=c(0.525,0.525*3),labels=c("A.s","C.c"),cex.axis=1.5,las=1)

#3
plot.new()
plot.window(xlim=c(-3,385),ylim=c(0,2.01),xlab="Month",cex.lab=2)

rect(GuavaSecond$day+(GuavaSecond$month-1)*31+(GuavaSecond$year-2003)*372,
     0,(GuavaSecond$day+(GuavaSecond$month-1)*31+(GuavaSecond$year-2003)*372)+4,
     GuavaSecond[,10],col=2)

rect(GuavaSecond$day+(GuavaSecond$month-1)*31+(GuavaSecond$year-2003)*372,
     1,(GuavaSecond$day+(GuavaSecond$month-1)*31+(GuavaSecond$year-2003)*372)+4,
     GuavaSecond[,11]+1,col=2)

box()
axis(1,at=rep(1,13)+((0:12)*31),labels=c("J","F","M","A","M","J","J","A","S","O","N","D","J"))
axis(2,at=c(0.525,0.525*3),labels=c("A.s","A.o"),cex.axis=1.5,las=1)

##################################
#Loquat
LoquatSecond <- read.csv('PALoquatSecond.csv',header=TRUE)

#4
plot.new()
plot.window(xlim=c(-3,385),ylim=c(0,2.01),xlab="Month",cex.lab=2)

rect(LoquatSecond$day+(LoquatSecond$month-1)*31+(LoquatSecond$year-2003)*372,
     0,(LoquatSecond$day+(LoquatSecond$month-1)*31+(LoquatSecond$year-2003)*372)+4,
     LoquatSecond[,4],col=1)

rect(LoquatSecond$day+(LoquatSecond$month-1)*31+(LoquatSecond$year-2003)*372,
     1,(LoquatSecond$day+(LoquatSecond$month-1)*31+(LoquatSecond$year-2003)*372)+4,
     LoquatSecond[,5]+1,col=1)

box()
axis(1,at=rep(1,13)+((0:12)*31),labels=c("J","F","M","A","M","J","J","A","S","O","N","D","J"))
axis(2,at=c(0.525,0.525*3),labels=colnames(LoquatSecond)[c(4,5)],cex.axis=1.5,las=1)

#5
plot.new()
plot.window(xlim=c(-3,385),ylim=c(0,2.01),xlab="Month",cex.lab=2)

rect(LoquatSecond$day+(LoquatSecond$month-1)*31+(LoquatSecond$year-2003)*372,
     0,(LoquatSecond$day+(LoquatSecond$month-1)*31+(LoquatSecond$year-2003)*372)+4,
     LoquatSecond[,7],col=2)

rect(LoquatSecond$day+(LoquatSecond$month-1)*31+(LoquatSecond$year-2003)*372,
     1,(LoquatSecond$day+(LoquatSecond$month-1)*31+(LoquatSecond$year-2003)*372)+4,
     LoquatSecond[,8]+1,col=2)

box()
axis(1,at=rep(1,13)+((0:12)*31),labels=c("J","F","M","A","M","J","J","A","S","O","N","D","J"))
axis(2,at=c(0.525,0.525*3),labels=c("A.s","A.o"),cex.axis=1.5,las=1)

#6
plot.new()
plot.window(xlim=c(-3,385),ylim=c(0,2.01),xlab="Month",cex.lab=2)

rect(LoquatSecond$day+(LoquatSecond$month-1)*31+(LoquatSecond$year-2003)*372,
     0,(LoquatSecond$day+(LoquatSecond$month-1)*31+(LoquatSecond$year-2003)*372)+4,
     LoquatSecond[,10],col=1)

rect(LoquatSecond$day+(LoquatSecond$month-1)*31+(LoquatSecond$year-2003)*372,
     1,(LoquatSecond$day+(LoquatSecond$month-1)*31+(LoquatSecond$year-2003)*372)+4,
     LoquatSecond[,11]+1,col=1)

box()
axis(1,at=rep(1,13)+((0:12)*31),labels=c("J","F","M","A","M","J","J","A","S","O","N","D","J"))
axis(2,at=c(0.525,0.525*3),labels=c("A.o","A.p"),cex.axis=1.5,las=1)

##################################
#Peach
PeachSecond <- read.csv('PAPeachSecond.csv',header=TRUE)
attach(PeachSecond)

#10
plot.new()
plot.window(xlim=c(-3,385),ylim=c(0,2.01),xlab="Month",cex.lab=2)

rect(PeachSecond$day+(PeachSecond$month-1)*31+(PeachSecond$year-2003)*372,
     0,(PeachSecond$day+(PeachSecond$month-1)*31+(PeachSecond$year-2003)*372)+4,
     PeachSecond[,4],col=2)

rect(PeachSecond$day+(PeachSecond$month-1)*31+(PeachSecond$year-2003)*372,
     1,(PeachSecond$day+(PeachSecond$month-1)*31+(PeachSecond$year-2003)*372)+4,
     PeachSecond[,5]+1,col=2)

box()
axis(1,at=rep(1,13)+((0:12)*31),labels=c("J","F","M","A","M","J","J","A","S","O","N","D","J"))
axis(2,at=c(0.525,0.525*3),labels=colnames(PeachSecond)[c(4,5)],cex.axis=1.5,las=1)


mtext("Month",1,at=0.525,outer=TRUE,line=-16,cex=1.5)
mtext("Guava",2,at=0.9,outer=TRUE,line=1,cex=1.5)
mtext("Loquat",2,at=0.65,outer=TRUE,line=1,cex=1.5)
mtext("Peach",2,at=0.40,outer=TRUE,line=1,cex=1.5)
